# Supplementary material for: Interactions between genetic variation and cellular environment in skeletal muscle gene expression
Source: PLoS One. 2018 Apr 16;13(4):e0195788. doi: 10.1371/journal.pone.0195788 (PMC5901994; doi:10.1371/journal.pone.0195788)
Supplement: S1 Table — Phenotype information used as traits from the FUSION tissue biopsy study participants and GTEx skeletal muscle participants. For T2D status in GTEx, only T2D status available, non-T2D participants presumed to be NGT. In some cases, the GTEx T2D status was missing (NA), therefore T2D fraction calculated over non-missing data. (XLSX) [file pone.0195788.s001.xlsx]

## Sheet: Sheet1
Trait	FUSION	GTEx
N	267	360
Sex = M (%)	157 (58.8)	228 (63.3)
Age (mean (sd))	60.15 (6.99)	51.81 (12.8)
BMI (kg/m^2; mean (sd))	27.55 (4.17)	27.22 (4.1)
Fasting High-density Lipoprotein (mmol/l; mean (sd))	1.45 (0.36)
Fasting Low-density Lipoprotein Cholesterol (mmol/l; mean (sd))	3.41 (0.89)
Fasting Triglycerides (mmol/l; mean (sd))	1.40 (0.81)
Fasting Total Cholesterol (mmol/l; mean (sd))	5.49 (1.04)
Systolic Blood Pressure (mmHg; mean (sd))	135.04 (16.05)
Diastolic Blood Pressure (mmHg; mean (sd))	83.20 (9.45)
Fasting Serum Insulin (mU/l; mean (sd))	8.65 (5.27)
Fasting Serum C-peptide (pmol/l; mean (sd))	710.05 (284.40)
Fasting Plasma Glucose (mmol/l; mean (sd))	6.26 (0.78)
Ever Smoker = Y (%)	37 (13.9)
Antihypertensive = Y (%)	83 (31.2)
Statin = Y (%)	49 (18.4)
Synthetic Thyroid Hormone = Y (%)	19 (7.1)
Oral Glucose Tolerance Test Status (%)
Normal Glucose Tolerance (NGT)	97 (36.3)
Impaired Fasting Glucose (IFG)	35 (13.1)
Impaired Glucose Tolerance (IGT)	69 (25.8)
Type 2 Diabetes (T2D)	66 (24.7)	64 (21.69)
Not T2D, no specific OGTT classification	-	230 (77.97)
