# Supplementary material for: Interactions between genetic variation and cellular environment in skeletal muscle gene expression
Source: PLoS One. 2018 Apr 16;13(4):e0195788. doi: 10.1371/journal.pone.0195788 (PMC5901994; doi:10.1371/journal.pone.0195788)
Supplement: S2 Table — All candidate reQTLs (FDR 10%). (XLSX) [file pone.0195788.s002.xlsx]

## Sheet: Sheet1
Clinical Trait	Gene	Chr	tSNP position	reQTL	reQTL position	p-value ASE	p-value gene	p-value combined	q-value
Age	PCNT	21	47786817	G/T	47823229	4.29x10-6	1.25x10-1	8.28x10-6	0.0735
Sex	BSG	19	582775	T/C	572878	1.75x10-5	1.00x10-1	2.50x10-5	0.0567
Sex	NRAP	10	115409840	C/T	115385650	3.33x10-6	5.61x10-1	2.65x10-5	0.0567
Sex	NRAP	10	115411598	C/T	115385650	3.48x10-7	5.61x10-1	3.21x10-6	0.0137
Sex	NRAP	10	115412793	C/T	115385650	1.65x10-7	5.61x10-1	1.59x10-6	0.0136
BMI	DAGLB	7	6449272	C/T	6476915	3.54x10-2	1.55x10-5	8.48x10-6	0.0753
SBP	ELP2	18	33750046	T/G	33743660	3.24x10-5	3.58x10-2	1.70x10-5	0.0607
SBP	FHOD3	18	34324091	T/C	33970347	2.82x10-4	5.07x10-3	2.06x10-5	0.0607
SBP	IGF2R	6	160453978	T/C	160379096	1.34x10-3	9.18x10-4	1.80x10-5	0.0607
TC, fasting	AGMAT	1	15909850	T/C	15918676	2.52x10-3	8.60x10-5	3.54x10-6	0.0315
LDL, fasting	AGMAT	1	15909850	T/C	15918676	1.20x10-3	4.82x10-4	8.88x10-6	0.0501
LDL, fasting	DEPTOR	8	121061879	G/T	120930135	4.43x10-2	1.69x10-5	1.13x10-5	0.0501
LDL, fasting	DEPTOR	8	121062077	G/T	120930135	1.25x10-1	1.69x10-5	2.97x10-5	0.0528
LDL, fasting	DEPTOR	8	121062555	G/T	120930135	1.08x10-1	1.69x10-5	2.60x10-5	0.0528
LDL, fasting	FHOD3	18	34232657	T/C	33970347	6.78x10-3	4.54x10-4	4.21x10-5	0.0623
LDL, fasting	FHOD3	18	34273279	T/C	33970347	1.16x10-2	4.54x10-4	6.94x10-5	0.088
LDL, fasting	TMEM261	9	7799653	A/G	7830189	8.31x10-5	1.39x10-2	1.69x10-5	0.0501
